# Supplementary material for: Transient Absorption Spectroscopic Investigation of the Photocyclization–Deprotection Reaction of 3′,5′-Dimethoxybenzoin Fluoride
Source: Molecules. 2024 Feb 14;29(4):842. doi: 10.3390/molecules29040842 (PMC10892591; doi:10.3390/molecules29040842)
Supplement: Supplementary file 1 [file molecules-29-00842-s001.zip]

Archive with 1 entries (1 files):
- molecules-2839810-supplementary.pdf
